# Supplementary material for: Single-Cell Transcriptomic Analysis of Different Liver Fibrosis Models: Elucidating Molecular Distinctions and Commonalities
Source: Biomedicines. 2025 Jul 22;13(8):1788. doi: 10.3390/biomedicines13081788 (PMC12383845; doi:10.3390/biomedicines13081788)
Supplement: Supplementary file 1 [file biomedicines-13-01788-s001.zip]

Archive with 1 entries (1 files):
- biomedicines-3744035-supplementary.pdf
